# Supplementary material for: Bone Marrow Mesenchymal Stromal Cells on Silk Fibroin Scaffolds to Attenuate Polymicrobial Sepsis Induced by Cecal Ligation and Puncture
Source: Polymers (Basel). 2021 Apr 29;13(9):1433. doi: 10.3390/polym13091433 (PMC8125697; doi:10.3390/polym13091433)
Supplement: Supplementary file 1 [file polymers-13-01433-s001.zip]

Archive with 1 entries (1 files):
- polymers-1183305-supplementary.pdf
